# Supplementary material for: Comparative Transcriptomics Provides Insight into Floral Color Polymorphism in a Pleione limprichtii Orchid Population
Source: Int J Mol Sci. 2019 Dec 30;21(1):247. doi: 10.3390/ijms21010247 (PMC6982098; doi:10.3390/ijms21010247)
Supplement: Supplementary file 1 [file ijms-21-00247-s001.zip]

Archive with 4 entries (3 files):
- ijms-672907 Suppl for final/
- ijms-672907 Suppl for final/Table S1. Gene Bank accession number of R2R3-MYB genes from Arobidopsis thaliana..xlsx
- ijms-672907 Suppl for final/Table S2. Primer sequences of several pigment-related genes used to perform real-time reverse transcription-PCR to validate expression values..xlsx
- ijms-672907 Suppl for final/Table S3. Metabolic pathway analysis of P. limprichtii transcriptome in KEGG annotation system..xlsx
