# Supplementary material for: Comparative Transcriptomics Provides Insight into Floral Color Polymorphism in a Pleione limprichtii Orchid Population
Source: Int J Mol Sci. 2019 Dec 30;21(1):247. doi: 10.3390/ijms21010247 (PMC6982098; doi:10.3390/ijms21010247)
Supplement: Supplementary file 1 [file ijms-21-00247-s001.zip › ijms-672907 Suppl for final/Table S1. Gene Bank accession number of R2R3-MYB genes from Arobidopsis thaliana..xlsx]

## Sheet: Sheet1
Gene ID	GenBank accession no.
AtMYB0	M79448
AtMYB1	D10936
AtMYB2	D14712
AtMYB3	AF062859
AtMYB4	AF062860
AtMYB5	X90380
AtMYB6	U26936
AtMYB7	U26937
AtMYB8	AF207991
AtMYB9	AF062861
AtMYB10	AF062862
AtMYB11	AF062863
AtMYB12	AF062864
AtMYB13	Z50869
AtMYB14	AF062865
AtMYB15	X90384
AtMYB16	X99809
AtMYB17	AF062866
AtMYB18	AF062867
AtMYB19	AF062868
AtMYB20	AF062869
AtMYB21	AF062870
AtMYB23	Z68158 (Ler)
AtMYB24	AF175987
AtMYB25	AF175988
AtMYB26	Z95749 (Ler)
AtMYB27	AF062871
AtMYB28	Z95751 (Ler)
AtMYB29	AF062872
AtMYB30	AF062873
AtMYB31	X90383
AtMYB32	AF062874
AtMYB33	AF062875
AtMYB34	AF062876
AtMYB35	AF062877
AtMYB36	AF062878
AtMYB37	AF062879
AtMYB38	AF062880
AtMYB39	AF175989
AtMYB40	AF062881
AtMYB41	AF062882
AtMYB42	Z95766 (Ler)
AtMYB43	AF175990
AtMYB44	Z54136 (Ler)
AtMYB45	AF062883
AtMYB46	AF062884
AtMYB47	AF062885
AtMYB48	Z95772 (Ler)
AtMYB49	AF175991
AtMYB50	AF062886
AtMYB51	AF062887
AtMYB52	AF062888
AtMYB53	AF062889
AtMYB54	AF062890
AtMYB55	AF176000
AtMYB56	AF062891
AtMYB57	AF062892
AtMYB58	AF062893
AtMYB59	AF062894
AtMYB60	AF062895
AtMYB61	AF062896
AtMYB62	AF062897
AtMYB63	AF062898
AtMYB65	AF062899
AtMYB66	AF062900
AtMYB67	X90386
AtMYB68	AF062901
AtMYB69	AF062902
AtMYB70	AF062903
AtMYB71	U62743
AtMYB72	AF062905
AtMYB73	AF062906
AtMYB74	AF062907
AtMYB75	AF062908
AtMYB76	AF175992
AtMYB77	Z54137 (Ler)
AtMYB78	AF062909
AtMYB79	AF062910
AtMYB80	AF048839 (Ler)
AtMYB81	AF062911
AtMYB82	AF062912
AtMYB83	Z95806 (Ler)
AtMYB84	Y14209 (Ler)
AtMYB85	AF175993
AtMYB86	AB005889
AtMYB87	AF062914
AtMYB88	AF175994
AtMYB90	AF062915
AtMYB91	AC004684
AtMYB92	AF062916
AtMYB93	AF062917
AtMYB94	AF062918
AtMYB95	AF217205
AtMYB96	AJ011669
AtMYB97	AF176002
AtMYB98	AF176003
AtMYB99	AF101050 (Ler)
AtMYB100	AF176004
AtMYB101	X90379
AtMYB102	X90382
AtMYB103	AF214116
AtMYB104	U26934 (Ler)
AtMYB105	AF249308
AtMYB106	AF249309
AtMYB107	AF249310
AtMYB108	AF262733
AtMYB109	AF262734
AtMYB110	AF272732
AtMYB111	AF371977
AtMYB112	AY008377
AtMYB113	AY008378
AtMYB114	AY008379
AtMYB115	AF334814
AtMYB116	AF334815
AtMYB117	AF334816
AtMYB118	AF334817
AtMYB119	AF371978
AtMYB120	AF371979
AtMYB121	AF371980
AtMYB122	AF371983
AtMYB123	AF371981
AtMYB124	AF371982
