# Supplementary material for: Comparative Transcriptomics Provides Insight into Floral Color Polymorphism in a Pleione limprichtii Orchid Population
Source: Int J Mol Sci. 2019 Dec 30;21(1):247. doi: 10.3390/ijms21010247 (PMC6982098; doi:10.3390/ijms21010247)
Supplement: Supplementary file 1 [file ijms-21-00247-s001.zip › ijms-672907 Suppl for final/Table S2. Primer sequences of several pigment-related genes used to perform real-time reverse transcription-PCR to validate expression values..xlsx]

## Sheet: Sheet1
GENE	ID	primer F	primer R
PlCHS2	Unigene0072113	AGGTAACGAGCCATAGACAGG	CGGTCGAGACCGTTGTTCT
PlCHI2	Unigene0055752	GCATCAGAACCCAACATCCA	TCCATCTTGCATTCAATAAGGGTG
PlF3H	Unigene0059111	AACTCGTTGTACGCCACCTT	AGATGGCGCCTGTACCATTC
PlFLS	Unigene0051185	CCAACTTTAGCGGCATCAGT	TTGAGAAAGAATCATAGTATGGACA
PlANS2	Unigene0050066	GACACACCGGCAAGGTATGA	GAGGGTAAGGTTCGGTACGC
PlUFGT1	Unigene0043810	GTGGCGATGGAGGAGATCG	TCCAGCCACTCCAAGCATTC
PlMYB10	Unigene0058559	GATGAAGGTCTCGCTCTCGC	ATGGTCCGTCATAGCTTCCC
PlMYB13	Unigene0062421	CGCGCTGTCCTGATCTGAAT	TCGAGCCTAAGAAACTCGCC
PlBHLH20	Unigene0062784	ACTAACCCTTGCTGCGGAC	ACGTACCATGGAAGAGCAGC
PlbHLH26	Unigene0006660	CAACGCTTGCGCTGATTAGA	CTGCAGCGTTGCGGTTAAG
PlUBC34	Unigene0043106	AGGCTGATGGAACGGGATTC	GTGAGAGCAAGAACTGCCCA
PlUBC35	Unigene0064974	GTAAGGAAGCGGACCTTCGG	CTTGGGCCATCACAGTCTCC
