# Supplementary material for: Comparative Transcriptomics Provides Insight into Floral Color Polymorphism in a Pleione limprichtii Orchid Population
Source: Int J Mol Sci. 2019 Dec 30;21(1):247. doi: 10.3390/ijms21010247 (PMC6982098; doi:10.3390/ijms21010247)
Supplement: Supplementary file 1 [file ijms-21-00247-s001.zip › ijms-672907 Suppl for final/Table S3. Metabolic pathway analysis of P. limprichtii transcriptome in KEGG annotation system..xlsx]

## Sheet: Sheet1
No.	Pathway	All genes with pathway annotation	Pathway ID
1	Metabolic pathways	2450 (38.2%)	ko01100
2	Biosynthesis of secondary metabolites	1294 (20.17%)	ko01110
3	Biosynthesis of antibiotics	570 (8.89%)	ko01130
4	Ribosome	535 (8.34%)	ko03010
5	Microbial metabolism in diverse environments	480 (7.48%)	ko01120
6	Carbon metabolism	416 (6.49%)	ko01200
7	Protein processing in endoplasmic reticulum	324 (5.05%)	ko04141
8	Biosynthesis of amino acids	300 (4.68%)	ko01230
9	Starch and sucrose metabolism	289 (4.51%)	ko00500
10	Spliceosome	275 (4.29%)	ko03040
11	RNA degradation	274 (4.27%)	ko03018
12	Endocytosis	248 (3.87%)	ko04144
13	RNA transport	246 (3.84%)	ko03013
14	Ribosome biogenesis in eukaryotes	242 (3.77%)	ko03008
15	Plant hormone signal transduction	219 (3.41%)	ko04075
16	Ubiquitin mediated proteolysis	210 (3.27%)	ko04120
17	Oxidative phosphorylation	207 (3.23%)	ko00190
18	Plant-pathogen interaction	200 (3.12%)	ko04626
19	Purine metabolism	195 (3.04%)	ko00230
20	ABC transporters	179 (2.79%)	ko02010
21	mRNA surveillance pathway	173 (2.7%)	ko03015
22	Glycolysis / Gluconeogenesis	172 (2.68%)	ko00010
23	Phenylpropanoid biosynthesis	167 (2.6%)	ko00940
24	Pyrimidine metabolism	151 (2.35%)	ko00240
25	Amino sugar and nucleotide sugar metabolism	140 (2.18%)	ko00520
26	Phagosome	139 (2.17%)	ko04145
27	Peroxisome	139 (2.17%)	ko04146
28	Ubiquinone and other terpenoid-quinone biosynthesis	138 (2.15%)	ko00130
29	Fatty acid metabolism	125 (1.95%)	ko01212
30	Pyruvate metabolism	124 (1.93%)	ko00620
31	Cysteine and methionine metabolism	117 (1.82%)	ko00270
32	Glycerophospholipid metabolism	117 (1.82%)	ko00564
33	Pentose and glucuronate interconversions	114 (1.78%)	ko00040
34	Carbon fixation in photosynthetic organisms	112 (1.75%)	ko00710
35	Valine, leucine and isoleucine degradation	110 (1.71%)	ko00280
36	beta-Alanine metabolism	109 (1.7%)	ko00410
37	Glyoxylate and dicarboxylate metabolism	104 (1.62%)	ko00630
38	Fructose and mannose metabolism	103 (1.61%)	ko00051
39	Glutathione metabolism	103 (1.61%)	ko00480
40	Propanoate metabolism	96 (1.5%)	ko00640
41	Aminoacyl-tRNA biosynthesis	88 (1.37%)	ko00970
42	Phosphatidylinositol signaling system	87 (1.36%)	ko04070
43	Pentose phosphate pathway	85 (1.33%)	ko00030
44	Glycerolipid metabolism	83 (1.29%)	ko00561
45	Proteasome	79 (1.23%)	ko03050
46	Nucleotide excision repair	76 (1.18%)	ko03420
47	Photosynthesis	75 (1.17%)	ko00195
48	Inositol phosphate metabolism	75 (1.17%)	ko00562
49	Arginine and proline metabolism	74 (1.15%)	ko00330
50	Glycine, serine and threonine metabolism	72 (1.12%)	ko00260
51	Citrate cycle (TCA cycle)	71 (1.11%)	ko00020
52	DNA replication	71 (1.11%)	ko03030
53	Fatty acid degradation	70 (1.09%)	ko00071
54	Cyanoamino acid metabolism	70 (1.09%)	ko00460
55	Regulation of autophagy	69 (1.08%)	ko04140
56	2-Oxocarboxylic acid metabolism	68 (1.06%)	ko01210
57	Fatty acid biosynthesis	67 (1.04%)	ko00061
58	alpha-Linolenic acid metabolism	67 (1.04%)	ko00592
59	Homologous recombination	66 (1.03%)	ko03440
60	Mismatch repair	64 (1%)	ko03430
61	Protein export	63 (0.98%)	ko03060
62	Biosynthesis of unsaturated fatty acids	60 (0.94%)	ko01040
63	Ascorbate and aldarate metabolism	58 (0.9%)	ko00053
64	Phenylalanine, tyrosine and tryptophan biosynthesis	58 (0.9%)	ko00400
65	N-Glycan biosynthesis	57 (0.89%)	ko00510
66	Circadian rhythm - plant	57 (0.89%)	ko04712
67	Alanine, aspartate and glutamate metabolism	56 (0.87%)	ko00250
68	Galactose metabolism	55 (0.86%)	ko00052
69	Tyrosine metabolism	55 (0.86%)	ko00350
70	Basal transcription factors	55 (0.86%)	ko03022
71	Base excision repair	55 (0.86%)	ko03410
72	Porphyrin and chlorophyll metabolism	54 (0.84%)	ko00860
73	Terpenoid backbone biosynthesis	53 (0.83%)	ko00900
74	Lysine degradation	51 (0.8%)	ko00310
75	RNA polymerase	51 (0.8%)	ko03020
76	Phenylalanine metabolism	50 (0.78%)	ko00360
77	Cutin, suberine and wax biosynthesis	49 (0.76%)	ko00073
78	Glycosylphosphatidylinositol(GPI)-anchor biosynthesis	48 (0.75%)	ko00563
79	Sulfur metabolism	47 (0.73%)	ko00920
80	SNARE interactions in vesicular transport	47 (0.73%)	ko04130
81	Sphingolipid metabolism	45 (0.7%)	ko00600
82	Carotenoid biosynthesis	42 (0.65%)	ko00906
83	Tryptophan metabolism	40 (0.62%)	ko00380
84	Arginine biosynthesis	39 (0.61%)	ko00220
85	Other glycan degradation	39 (0.61%)	ko00511
86	Fatty acid elongation	36 (0.56%)	ko00062
87	Flavonoid biosynthesis	36 (0.56%)	ko00941
88	Diterpenoid biosynthesis	35 (0.55%)	ko00904
89	Steroid biosynthesis	33 (0.51%)	ko00100
90	Pantothenate and CoA biosynthesis	33 (0.51%)	ko00770
91	Biotin metabolism	33 (0.51%)	ko00780
92	Nitrogen metabolism	33 (0.51%)	ko00910
93	Ether lipid metabolism	31 (0.48%)	ko00565
94	Butanoate metabolism	28 (0.44%)	ko00650
95	Brassinosteroid biosynthesis	28 (0.44%)	ko00905
96	Isoquinoline alkaloid biosynthesis	28 (0.44%)	ko00950
97	Histidine metabolism	26 (0.41%)	ko00340
98	One carbon pool by folate	26 (0.41%)	ko00670
99	Tropane, piperidine and pyridine alkaloid biosynthesis	24 (0.37%)	ko00960
100	Glycosaminoglycan degradation	23 (0.36%)	ko00531
101	Selenocompound metabolism	22 (0.34%)	ko00450
102	Nicotinate and nicotinamide metabolism	22 (0.34%)	ko00760
103	Folate biosynthesis	22 (0.34%)	ko00790
104	Valine, leucine and isoleucine biosynthesis	21 (0.33%)	ko00290
105	Linoleic acid metabolism	21 (0.33%)	ko00591
106	Photosynthesis - antenna proteins	17 (0.27%)	ko00196
107	Zeatin biosynthesis	17 (0.27%)	ko00908
108	Arachidonic acid metabolism	16 (0.25%)	ko00590
109	Lysine biosynthesis	15 (0.23%)	ko00300
110	Monobactam biosynthesis	14 (0.22%)	ko00261
111	Thiamine metabolism	14 (0.22%)	ko00730
112	Sulfur relay system	14 (0.22%)	ko04122
113	Riboflavin metabolism	13 (0.2%)	ko00740
114	Stilbenoid, diarylheptanoid and gingerol biosynthesis	13 (0.2%)	ko00945
115	Non-homologous end-joining	13 (0.2%)	ko03450
116	Taurine and hypotaurine metabolism	12 (0.19%)	ko00430
117	Degradation of aromatic compounds	12 (0.19%)	ko01220
118	Vitamin B6 metabolism	11 (0.17%)	ko00750
119	Other types of O-glycan biosynthesis	10 (0.16%)	ko00514
120	Lipoic acid metabolism	10 (0.16%)	ko00785
121	C5-Branched dibasic acid metabolism	9 (0.14%)	ko00660
122	Synthesis and degradation of ketone bodies	7 (0.11%)	ko00072
123	Flavone and flavonol biosynthesis	7 (0.11%)	ko00944
124	Glycosphingolipid biosynthesis - globo series	6 (0.09%)	ko00603
125	Limonene and pinene degradation	6 (0.09%)	ko00903
126	Glycosphingolipid biosynthesis - ganglio series	5 (0.08%)	ko00604
127	Sesquiterpenoid and triterpenoid biosynthesis	5 (0.08%)	ko00909
128	Caffeine metabolism	2 (0.03%)	ko00232
129	Betalain biosynthesis	2 (0.03%)	ko00965
130	Anthocyanin biosynthesis	1 (0.02%)	ko00942
131	Glucosinolate biosynthesis	1 (0.02%)	ko00966
